# Supplementary material for: Preparation of Polytetrafluoroethylene Superhydrophobic Materials by Femtosecond Laser Processing Technology
Source: Polymers (Basel). 2023 Dec 21;16(1):43. doi: 10.3390/polym16010043 (PMC10780796; doi:10.3390/polym16010043)
Supplement: Supplementary file 1 [file polymers-16-00043-s001.zip]

Archive with 1 entries (1 files):
- polymers-2703452-supplementary.pdf
